# Supplementary material for: Population Pharmacokinetics of Amikacin in Patients on Veno-Arterial Extracorporeal Membrane Oxygenation
Source: Pharmaceutics. 2022 Jan 26;14(2):289. doi: 10.3390/pharmaceutics14020289 (PMC8879580; doi:10.3390/pharmaceutics14020289)
Supplement: Supplementary file 1 [file pharmaceutics-14-00289-s001.zip]

Archive with 1 entries (1 files):
- pharmaceutics-1541524-supplementary.pdf
